# Supplementary material for: Non-local X-ray intermolecular radiative decay probes solvation shell of ions in water
Source: Nat Commun. 2025 Nov 17;16:10046. doi: 10.1038/s41467-025-65581-7 (PMC12623427; doi:10.1038/s41467-025-65581-7)
Supplement: Supplementary file 3 — Source Data [file 41467_2025_65581_MOESM3_ESM.zip]

Archive with 6 entries (6 files):
- Tables_Excel.zip
- __MACOSX/._Tables_Excel.zip
- Geometries.zip
- __MACOSX/._Geometries.zip
- Figures.zip
- __MACOSX/._Figures.zip
